# Supplementary material for: Phage‐Inducible Chromosomal Islands as a Diagnostic Platform to Capture and Detect Bacterial Pathogens
Source: Adv Sci (Weinh). 2023 Jun 26;10(24):2301643. doi: 10.1002/advs.202301643 (PMC10460865; doi:10.1002/advs.202301643)
Supplement: Supplementary file 2 — Supplemental Table 1 [file ADVS-10-2301643-s001.xlsx]

## Sheet: Figure 1
Limit of detection using PICIs
	RN4220				80terS SaPIbov1				80 SaPIbov1				80 ermC
2x103 CFU	3696	4173	5562	3472	1040	1344	1710	1100	20	18	28	13	7	2	3	5
2x102 CFU	495	531	711	532	104	179	238	163	5	3	0	3	0	0	0	0
2x101 CFU	47	56	95	50	13	16	22	12	1	0	2	2	1	0	0	0
2 CFU	6	7	10	7	2	1	3	3	0	1	0	0	0	0	1	0
Tukey's multiple comparisons test	Mean Diff.	95% CI of diff.	Significant?	Summary	Adjusted P Value
2x103 CFU
RN4220 vs. 80terS SaPIbov1	0.5183	0.1621 to 0.8746	Yes	**	0.0022
RN4220 vs. 80 SaPIbov1	2.31	1.954 to 2.666	Yes	****	< 0.0001
RN4220 vs. 80 ermC	3.103	2.747 to 3.460	Yes	****	< 0.0001
80terS SaPIbov1 vs. 80 SaPIbov1	1.792	1.435 to 2.148	Yes	****	< 0.0001
80terS SaPIbov1 vs. 80 ermC	2.585	2.229 to 2.941	Yes	****	< 0.0001
80 SaPIbov1 vs. 80 ermC	0.7934	0.4372 to 1.150	Yes	****	< 0.0001
2x102 CFU
RN4220 vs. 80terS SaPIbov1	0.5417	0.1855 to 0.8979	Yes	**	0.0014
RN4220 vs. 80 SaPIbov1	2.365	2.009 to 2.721	Yes	****	< 0.0001
RN4220 vs. 80 ermC	2.757	2.401 to 3.113	Yes	****	< 0.0001
80terS SaPIbov1 vs. 80 SaPIbov1	1.823	1.467 to 2.180	Yes	****	< 0.0001
80terS SaPIbov1 vs. 80 ermC	2.215	1.859 to 2.572	Yes	****	< 0.0001
80 SaPIbov1 vs. 80 ermC	0.392	0.03580 to 0.7483	Yes	*	0.0265
2x101 CFU
RN4220 vs. 80terS SaPIbov1	0.5893	0.2711 to 0.9075	Yes	**	0.0029
RN4220 vs. 80 SaPIbov1	1.574	1.063 to 2.084	Yes	***	0.001
RN4220 vs. 80 ermC	1.799	1.443 to 2.156	Yes	****	< 0.0001
80terS SaPIbov1 vs. 80 SaPIbov1	1.12	0.7636 to 1.476	Yes	****	< 0.0001
80terS SaPIbov1 vs. 80 ermC	1.22	0.8639 to 1.576	Yes	****	< 0.0001
80 SaPIbov1 vs. 80 ermC	0.1003	-0.2559 to 0.4566	No	ns	0.8703
2 CFU
RN4220 vs. 80terS SaPIbov1	0.5533	0.05778 to 1.049	Yes	*	0.0348
RN4220 vs. 80 SaPIbov1	0.8744	0.5182 to 1.231	Yes	****	< 0.0001
RN4220 vs. 80 ermC	0.8744	0.5182 to 1.231	Yes	****	< 0.0001
80terS SaPIbov1 vs. 80 SaPIbov1	0.2594	-0.09685 to 0.6156	No	ns	0.2228
80terS SaPIbov1 vs. 80 ermC	0.2594	-0.09685 to 0.6156	No	ns	0.2228
80 SaPIbov1 vs. 80 ermC	0	-0.3562 to 0.3562	No	ns	> 0.9999
	594				80cosN EcCICFT073				80 EcCICFT073
5x103 CFU	6399	6923	6532	6820	1230	1400	1700	1880	32	43	20	18
5x102 CFU	656	622	798	623	104	132	158	98	5	3	7	2
5x101 CFU	68	61	77	65	15	12	17	16	0	0	2	1
5 CFU	8	9	6	9	7	2	3	0	1	0	0	1
Tukey's multiple comparisons test	Mean Diff.	95% CI of diff.		Summary	Adjusted P Value
5x103 CFU
594 vs. 80cosN EcCICFT073	0.6386	0.3838 to 0.8935		**	0.0011
594 vs. 80 EcCICFT073	2.4	2.145 to 2.655		****	< 0.0001
80cosN EcCICFT073 vs. 80 EcCICFT073	1.761	1.507 to 2.016		****	< 0.0001
5x102 CFU
594 vs. 80cosN EcCICFT073	0.7834	0.5285 to 1.038		***	0.0002
594 vs. 80 EcCICFT073	2.232	1.977 to 2.487		****	< 0.0001
80cosN EcCICFT073 vs. 80 EcCICFT073	1.448	1.194 to 1.703		****	< 0.0001
5x101 CFU
594 vs. 80cosN EcCICFT073	0.6569	0.4020 to 0.9117		**	0.0039
594 vs. 80 EcCICFT073	1.754	1.499 to 2.009		****	< 0.0001
80cosN EcCICFT073 vs. 80 EcCICFT073	1.097	0.8424 to 1.352		***	0.0004
5 CFU
594 vs. 80cosN EcCICFT073	0.4916	0.2368 to 0.7465		*	0.0102
594 vs. 80 EcCICFT073	0.8974	0.6426 to 1.152		****	< 0.0001
80cosN EcCICFT073 vs. 80 EcCICFT073	0.4058	0.1510 to 0.6606		ns	0.1218

## Sheet: Figure 3
			80α ΔterS SaPIbov1			NM1 ΔterS SaPIbov1			L ΔcosN EcCICFT073			80 ΔcosN EcCICFT073
PICI infection on-a-chip			On plate	Liquid incubation	On chip	On plate	Liquid incubation	On chip	On plate	Liquid incubation	On chip	On plate	Liquid incubation	On chip
			4560000	7560000	430000	22700000	22700000	990000	4820000	2380000	522000	16000000	31000000	5170000
			34000000	24000000	2000000	34000000	34000000	7000000	3840000	9860000	545000	21000000	13800000	7450000
			57200000	5720000	1236000	12360000	14600000	5830000	8000000	6000000	610000	7480000	23000000	5600000
			11000000	11000000	1300000	19000000	19000000	1100000	23000000	5000000	510000	17200000	9000000	1900000
Number of families	1		26690000	12070000	1241500	22015000	22575000	3730000	9915000	5810000	546750	15420000	19200000	5030000
Number of comparisons per family	66
Alpha	0.05
Tukey's multiple comparisons test	Mean Diff.	95% CI of diff.	Significant?	Summary	Adjusted P Value
80 SB On plate vs. 80 SB Liquid incubation	0.2329	-0.4830 to 0.9489	No	ns	0.9906
80 SB On plate vs. 80 SB On chip	1.212	0.4963 to 1.928	Yes	****	< 0.0001
80 SB On plate vs. NM1 SB On plate	-0.06726	-0.7832 to 0.6487	No	ns	> 0.9999
80 SB On plate vs. NM1 SB Liquid incubation	-0.08534	-0.8013 to 0.6306	No	ns	> 0.9999
80 SB On plate vs. NM1 SB On chip	0.8354	0.1194 to 1.551	Yes	*	0.0112
80 SB On plate vs. L EcCI On plate	0.3643	-0.3517 to 1.080	No	ns	0.82
80 SB On plate vs. L EcCI Liquid incubation	0.5354	-0.1805 to 1.251	No	ns	0.3113
80 SB On plate vs. L EcCI On chip	1.511	0.7946 to 2.227	Yes	****	< 0.0001
80 SB On plate vs. 80 EcCI On plate	0.08837	-0.6276 to 0.8043	No	ns	> 0.9999
80 SB On plate vs. 80 EcCI Liquid incubation	0.01051	-0.7054 to 0.7264	No	ns	> 0.9999
80 SB On plate vs. 80 EcCI On chip	0.5942	-0.1218 to 1.310	No	ns	0.1848
80 SB Liquid incubation vs. 80 SB On chip	0.9793	0.2633 to 1.695	Yes	**	0.0016
80 SB Liquid incubation vs. NM1 SB On plate	-0.3002	-1.016 to 0.4158	No	ns	0.9411
80 SB Liquid incubation vs. NM1 SB Liquid incubation	-0.3183	-1.034 to 0.3977	No	ns	0.915
80 SB Liquid incubation vs. NM1 SB On chip	0.6024	-0.1135 to 1.318	No	ns	0.1707
80 SB Liquid incubation vs. L EcCI On plate	0.1313	-0.5846 to 0.8473	No	ns	> 0.9999
80 SB Liquid incubation vs. L EcCI Liquid incubation	0.3025	-0.4135 to 1.018	No	ns	0.9381
80 SB Liquid incubation vs. L EcCI On chip	1.278	0.5617 to 1.994	Yes	****	< 0.0001
80 SB Liquid incubation vs. 80 EcCI On plate	-0.1446	-0.8605 to 0.5714	No	ns	0.9999
80 SB Liquid incubation vs. 80 EcCI Liquid incubation	-0.2224	-0.9384 to 0.4935	No	ns	0.9936
80 SB Liquid incubation vs. 80 EcCI On chip	0.3612	-0.3547 to 1.077	No	ns	0.8275
80 SB On chip vs. NM1 SB On plate	-1.279	-1.995 to -0.5635	Yes	****	< 0.0001
80 SB On chip vs. NM1 SB Liquid incubation	-1.298	-2.013 to -0.5816	Yes	****	< 0.0001
80 SB On chip vs. NM1 SB On chip	-0.3768	-1.093 to 0.3391	No	ns	0.7874
80 SB On chip vs. L EcCI On plate	-0.8479	-1.564 to -0.1320	Yes	**	0.0095
80 SB On chip vs. L EcCI Liquid incubation	-0.6768	-1.393 to 0.03916	No	ns	0.0783
80 SB On chip vs. L EcCI On chip	0.2984	-0.4176 to 1.014	No	ns	0.9433
80 SB On chip vs. 80 EcCI On plate	-1.124	-1.840 to -0.4079	Yes	***	0.0002
80 SB On chip vs. 80 EcCI Liquid incubation	-1.202	-1.918 to -0.4857	Yes	****	< 0.0001
80 SB On chip vs. 80 EcCI On chip	-0.618	-1.334 to 0.09791	No	ns	0.1462
NM1 SB On plate vs. NM1 SB Liquid incubation	-0.01808	-0.7340 to 0.6979	No	ns	> 0.9999
NM1 SB On plate vs. NM1 SB On chip	0.9026	0.1867 to 1.619	Yes	**	0.0045
NM1 SB On plate vs. L EcCI On plate	0.4315	-0.2844 to 1.147	No	ns	0.6235
NM1 SB On plate vs. L EcCI Liquid incubation	0.6027	-0.1133 to 1.319	No	ns	0.1703
NM1 SB On plate vs. L EcCI On chip	1.578	0.8619 to 2.294	Yes	****	< 0.0001
NM1 SB On plate vs. 80 EcCI On plate	0.1556	-0.5603 to 0.8716	No	ns	0.9997
NM1 SB On plate vs. 80 EcCI Liquid incubation	0.07777	-0.6382 to 0.7937	No	ns	> 0.9999
NM1 SB On plate vs. 80 EcCI On chip	0.6614	-0.05452 to 1.377	No	ns	0.0928
NM1 SB Liquid incubation vs. NM1 SB On chip	0.9207	0.2048 to 1.637	Yes	**	0.0035
NM1 SB Liquid incubation vs. L EcCI On plate	0.4496	-0.2663 to 1.166	No	ns	0.5654
NM1 SB Liquid incubation vs. L EcCI Liquid incubation	0.6208	-0.09518 to 1.337	No	ns	0.1423
NM1 SB Liquid incubation vs. L EcCI On chip	1.596	0.8800 to 2.312	Yes	****	< 0.0001
NM1 SB Liquid incubation vs. 80 EcCI On plate	0.1737	-0.5422 to 0.8897	No	ns	0.9993
NM1 SB Liquid incubation vs. 80 EcCI Liquid incubation	0.09585	-0.6201 to 0.8118	No	ns	> 0.9999
NM1 SB Liquid incubation vs. 80 EcCI On chip	0.6795	-0.03644 to 1.395	No	ns	0.076
NM1 SB On chip vs. L EcCI On plate	-0.4711	-1.187 to 0.2448	No	ns	0.4967
NM1 SB On chip vs. L EcCI Liquid incubation	-0.2999	-1.016 to 0.4160	No	ns	0.9414
NM1 SB On chip vs. L EcCI On chip	0.6752	-0.04074 to 1.391	No	ns	0.0797
NM1 SB On chip vs. 80 EcCI On plate	-0.747	-1.463 to -0.03105	No	**	0.0038
NM1 SB On chip vs. 80 EcCI Liquid incubation	-0.8249	-1.541 to -0.1089	Yes	*	0.0129
NM1 SB On chip vs. 80 EcCI On chip	-0.2412	-0.9571 to 0.4747	No	ns	0.9877
L EcCI On plate vs. L EcCI Liquid incubation	0.1712	-0.5448 to 0.8871	No	ns	0.9994
L EcCI On plate vs. L EcCI On chip	1.146	0.4304 to 1.862	Yes	***	0.0001
L EcCI On plate vs. 80 EcCI On plate	-0.2759	-0.9918 to 0.4400	No	ns	0.9666
L EcCI On plate vs. 80 EcCI Liquid incubation	-0.3538	-1.070 to 0.3622	No	ns	0.8452
L EcCI On plate vs. 80 EcCI On chip	0.2299	-0.4860 to 0.9458	No	ns	0.9916
L EcCI Liquid incubation vs. L EcCI On chip	0.9752	0.2592 to 1.691	Yes	**	0.0038
L EcCI Liquid incubation vs. 80 EcCI On plate	-0.447	-1.163 to 0.2689	No	ns	0.5736
L EcCI Liquid incubation vs. 80 EcCI Liquid incubation	-0.5249	-1.241 to 0.1910	No	ns	0.3386
L EcCI Liquid incubation vs. 80 EcCI On chip	0.05875	-0.6572 to 0.7747	No	ns	> 0.9999
L EcCI On chip vs. 80 EcCI On plate	-1.422	-2.138 to -0.7063	Yes	****	< 0.0001
L EcCI On chip vs. 80 EcCI Liquid incubation	-1.5	-2.216 to -0.7841	Yes	****	< 0.0001
L EcCI On chip vs. 80 EcCI On chip	-0.9164	-1.632 to -0.2005	Yes	**	0.0017
80 EcCI On plate vs. 80 EcCI Liquid incubation	-0.07786	-0.7938 to 0.6381	No	ns	> 0.9999
80 EcCI On plate vs. 80 EcCI On chip	0.5058	-0.2101 to 1.222	No	ns	0.3917
80 EcCI Liquid incubation vs. 80 EcCI On chip	0.5837	-0.1323 to 1.300	Yes	*	0.0345

## Sheet: Figure 4
Calibration curves for detection of bacteria on paper microfluidic devices
Colour intensity measurements taken from ColorAnalyzer
CFU ml-1	Calibration curve					Bacteria							Calibration curve	Bacteria
2	0.06677	0.10401	0.05463	0.10444	0.07963	0.24599	0.2503	0.15513	0.29388	0.18343		Semilog line -- X is log, Y is linear
20	0.1155	0.11993	0.15004	0.09783	0.17001	0.34042	0.27833	0.37381	0.32313	0.34313		Best-fit values
200	0.1469	0.1569	0.17767	0.1856	0.12003	0.40213	0.54061	0.56204	0.38451	0.4198		Yintercept	0.08401	0.1774
2000	0.174	0.2367	0.25633	0.24186	0.19333	0.56078	0.69001	0.5306	0.52549	0.65098		Slope	0.03224	0.125
20000	0.25068	0.20002	0.233	0.22784	0.2316	0.6911	0.7331	0.74104	0.54061	0.79366		Std. Error
200000	0.3007	0.3229	0.2148	0.15723	0.17741	0.87147	0.79449	0.82956	0.87173	0.90091		Yintercept	0.009614	0.0224
												Slope	0.002931	0.006827
												95% Confidence Intervals
												Yintercept	0.06432 to 0.1037	0.1315 to 0.2233
												Slope	0.02623 to 0.03824	0.1110 to 0.1389
												Goodness of Fit
												Degrees of Freedom	28	28
												R square	0.8121	0.9229
												Absolute Sum of Squares	0.02104	0.1142
												Sy.x	0.02741	0.06386
												Number of points
												Analyzed	30	30
Colour intensity measurements taken from ColorAnalyzer
CFU ml-1	Control (no bacteria)					Bacteria with PICI integrated							Control (no bacteria)	Bacteria with PICI integrated
2	0.05432	0.12202	0.05894	0.1201	0.0541	0.13004	0.07522	0.2841	0.2082	0.1709		Semilog line -- X is log, Y is linear
20	0.1211	0.1099	0.1546	0.1201	0.14761	0.40213	0.54061	0.37613	0.346	0.34042		Best-fit values
200	0.1489	0.14789	0.1492	0.1609	0.16121	0.54061	0.4198	0.56204	0.38451	0.56204		Yintercept	0.08594	0.173
2000	0.2023	0.19455	0.234	0.2289	0.21247	0.5306	0.52549	0.65098	0.56078	0.56078		Slope	0.03201	0.1322
20000	0.2323	0.2278	0.2489	0.2333	0.20084	0.7385	0.74104	0.6967	0.78266	0.79366		Std. Error
200000	0.2389	0.2334	0.1952	0.3002	0.21534	0.82932	0.82956	0.90091	0.87173	0.90091		Yintercept	0.01384	0.0245
												Slope	0.004218	0.007468
												95% Confidence Intervals
												Yintercept	0.05760 to 0.1143	0.1229 to 0.2232
												Slope	0.02338 to 0.04065	0.1169 to 0.1475
												Goodness of Fit
												Degrees of Freedom	28	28
												R square	0.6729	0.918
												Absolute Sum of Squares	0.04358	0.1366
												Sy.x	0.03945	0.06986
												Number of points
												Analyzed	30	30

## Sheet: Figure 5
Detection of bacteria enabled by transduction of PICIs and PrestoBlueTM in µPADs
Colour intensity measurements taken from ColorAnalyzer
	(-)			SaPIbov1			EcCICFT073
E. coli	0.10131	0.05223	0.09683	0.1569	0.17767	0.1856	0.40213	0.5306	0.5306
S. aureus	0.15633	0.1056	0.1309	0.37381	0.56204	0.5306	0.17767	0.25633	0.233
Tukey's multiple comparisons test	Mean Diff.	95% CI of diff.	Significant?	Summary	Adjusted P Value
E. coli
(-) vs. SaPIbov1	-0.08993	-0.2194 to 0.03952	No	ns	0.1779
(-) vs. EcCICFT073	-0.4043	-0.5338 to -0.2749	Yes	****	< 0.0001
SaPIbov1 vs. EcCICFT073	-0.3144	-0.4438 to -0.1849	Yes	***	0.0003
S. aureus
(-) vs. SaPIbov1	-0.3579	-0.4873 to -0.2284	Yes	***	0.0001
(-) vs. EcCICFT073	-0.09139	-0.2208 to 0.03806	No	ns	0.17
SaPIbov1 vs. EcCICFT073	0.2665	0.1370 to 0.3959	Yes	***	0.0009

## Sheet: Figure 6
Colour intensity measurements taken from ColorAnalyzer
Melanin production on portable devices
	(-)						EcCICFT073 ::melA
1	78.99	75.94	79.81	77.28	75.96	76.89	44.39	44.72	43.97	44.11	44.62	44.05
2	67.8	69	67.43	68.33	67.04	69.4	36.42	35.74	36.02	36.91	36.21	35.89
3	72.8	74.72	73.99	74.67	72.86	73.71	42.01	45.22	42.74	42.4	43.97	42.38
4	67.8	69	67.43	68.33	67.04	69.4	40.3	40.46	40.33	41.03	40.22	39.34
	(-)						EcCICFT073 ::melA
1	77.35	76.42	75.33	79.99	75.96	79.82	58	58.6	59.42	57	58.76	58.23
2	62.98	72.04	69	69.4	67.04	68.54	49.3	49.56	49.88	49.03	49.73	49.55
3	72.8	74.72	73.99	74.67	72.86	73.71	61.3	61.7	62.98	60.63	61.53	63.42
4	77.43	73.99	75.94	79.99	79.76	77.76	56.6	56.33	53.42	55.92	56	55.42
Tukey's multiple comparisons test	Mean Diff.	95% CI of diff.	Significant?	Summary	Adjusted P Value
(-) vs. EcCFT073 ::melA	30.92	25.45 to 36.39	Yes	***	0.0003
(-) vs. EcCFT073 ::melA	15.55	6.195 to 24.91	Yes	*	0.0122
(-) vs. (-)	-2.328	-13.56 to 8.906	No	ns	0.7618
EcCFT073 ::melA vs. EcCFT073 ::melA	-15.37	-21.26 to -9.481	Yes	**	0.0033
EcCFT073 ::melA vs. (-)	-33.25	-40.06 to -26.44	Yes	***	0.0006
EcCFT073 ::melA vs. (-)	-17.88	-28.14 to -7.622	Yes	*	0.0107

## Sheet: Figure S1
MOI effect on LOD
	500 CFU ml-1	TFU (106)	TFU (104)	TFU (102)
	546	187	27	5
	573	185	17	3
	527	277	21	1
	538	176	19	3
Number of families	1
Number of comparisons per family	6
Alpha	0.05
Tukey's multiple comparisons test	Mean Diff.	95% CI of diff.	Significant?	Summary	Adjusted P Value
100% vs. TFU (106)	0.4302	0.09374 to 0.7667	Yes	*	0.0118
100% vs. TFU (104)	1.421	1.085 to 1.758	Yes	****	< 0.0001
100% vs. TFU (102)	2.324	1.987 to 2.660	Yes	****	< 0.0001
TFU (106) vs. TFU (104)	0.9911	0.6546 to 1.328	Yes	**	0.0015
TFU (106) vs. TFU (102)	1.893	1.557 to 2.230	Yes	****	< 0.0001
TFU (104) vs. TFU (102)	0.9024	0.5659 to 1.239	Yes	**	0.0015

## Sheet: Figure S2
80α	80α SaPI1	80α SaPIbov1	80α ΔterS SaPI1	80α ΔterS SaPIbov1	Φ11	Φ11 SaPIbov1	Φ11 ΔterS SaPIbov1	ΦNM1	ΦNM1 SaPI1	ΦNM1 SaPIbov1	ΦNM1 ΔterS SaPI1	ΦNM1 ΔterS SaPIbov1		Φ80 EcCICFT073	Φ80 ΔcosN EcCICFT073	λ EcCICFT073	λ ΔcosN EcCICFT073	λ ΔcosN EcCICFT073 ::PfhuD2-melA
Phage and PICI sensitivity tests, percentages of detection
(-)					219.6		(-)					649
234	215	221	206	222	100		523	682	893	550	597	100
80					0.4		80 EcCICFT073					7.6
0	0	1	0	1	0.182149		10	8	14	4	2	1.17103
80 SaPI1					14		80cosN EcCICFT073					144
13	12	22	11	12	6.37523		132	140	146	154	148	22.188
80 SaPIbov1					1.4		 EcCICFT073					3.75
4	2	0	1	0	0.637523		3	5	7	0		0.577812
80terS SaPI1					74.2		cosN EcCICFT073					74.5
88	72	64	69	78	33.7887		51	67	118	62		11.4792
11					3.8
7	8	1	2	1	1.73042
11 SaPIbov1					8.4
7	8	11	10	6	3.82514
11terS SaPIbov1					54.6
35	58	54	62	64	24.8634
NM1					3.6
5	3	2	2	6	1.63934
NM1 SaPI1					12.2
12	12	16	10	11	5.55556
NM1 SaPIbov1					12.8
15	16	11	5	17	5.82878
NM1terS SaPI1					36.6
22	36	38	45	42	16.6667
NM1terS SaPIbov1					86.6
92	78	79	88	96	39.4353

## Sheet: Figure S4
Long term storage effect of PICIs
Storage at -20
	80terS SaPIbov1			80terS SaPI1			NM1terS SaPIbov1			NM1terS SaPI1			80 EcCICFT073			 EcCICFT073
1	210000000	89000000	192000000	50000000	70000000	65000000	340000000	130000000	184000000	84000000	82000000	72000000	6200000	4500000	5200000	75000
2	190000000	130000000	79000000	60000000	60000000	55000000	330000000	120000000	120000000	82000000	82000000	92000000	6000000	3000000	4400000	95000
3	170000000	89000000	210000000	30000000	45000000	60000000	350000000	100000000	90000000	80000000	83000000	63000000	5000000	3100000	2000000	50000
4	160000000	120000000	180000000	27000000	31000000	60000000	250000000	100000000	110000000	80000000	74000000	42000000	1000000	5000000	1300000	42000
5	87000000	71000000	120000000	22000000	25000000	62000000	210000000	98000000	140000000	76000000	73000000	63000000	570000	3900000	920000	9800
6	72000000	50000000	8000000	5000000	15000000	3400000	130000000	99000000	84000000	78000000	69000000	19000000	110000	1400000	420000	3200
7	48000000	8200000	6800000	6800000	1800000	700000	95000000	74000000	38400000	76000000	50000000	29000000	61000	830000	420000	2200
Storage at 4
	80terS SaPIbov1			80terS SaPI1			NM1terS SaPIbov1			NM1terS SaPI1			80 EcCICFT073			 EcCICFT073
1	270000000			50000000			130000000			82000000			7500000			60000
2	210000000			60000000			120000000			82000000			6000000			50000
3	170000000			30000000			100000000			83000000			6000000			30000
4	160000000			27000000			100000000			74000000			5000000			17000
5	87000000			27000000			98000000			73000000			390000			3700
6	72000000			15000000			99000000			69000000			2400000			3500
7	48000000			6800000			100000000			69000000			830000			2700

## Sheet: Strains and sequences
Specie	Strain	Description	Reference	DNA sequence available
S. aureus	RN450	NCTC8325 cured of φ11, φ12 and φ13	(Novick et al., 1967)
S. aureus	RN451	RN450 φ11	(Novick et al., 1967)
S. aureus	RN4220	RN450 restriction-defective	(Kreiswirth et al., 1983)
S. aureus	RN10359	RN450 80α	(Ubeda et al., 2007)
S. aureus	JP6399	RN4420 80α ::ermC	(Quiles-Puchalt et al., 2014)
S. aureus	JP6400	RN4420 φ11 ::ermC	(Quiles-Puchalt et al., 2014)
S. aureus	JP12357	RN4420 φNM1::ermC	This study
S. aureus	JP3602	RN10359 SaPI1 tst::tetM	(Tormo-Más et al., 2010)
S. aureus	JP19819	RN4220 80α SaPIbov1 tst::tetM	(Haag et al., 2021)
S. aureus	JP13387	RN4220 80α ⍙terS SaPIbov1 tst:tetM	(Haag et al., 2021)
S. aureus	JP13388	RN4220 80α ⍙terS SaPI1 tst::tetM	(Haag et al., 2021)
S. aureus	JP21262	RN10359 SaPIbov1 sec::ermC	(Haag et al., 2021)
S. aureus	JP17410	RN4420 80α ⍙terS SaPIbov1 sec::ermC	(Haag et al., 2021)
S. aureus	JP1794	RN451 φ11 SaPIbov1 tst::tetM	(Tormo-Más et al., 2008)
S. aureus	JP3378	RN451 φ11 ⍙terS SaPIbov1 tst::tetM	(Tormo-Más et al., 2008)
S. aureus	JP18607	RN4220 φNM1 SaPIbov1 tst::tetM	(Dearborn et al., 2012)
S. aureus	JP18606	RN4220 φNM1 SaPI1 tst::tetM	(Dearborn et al., 2012)
S. aureus	JP17133	RN4220 φNM1 ⍙terS SaPI1 tst::tetM	This study
S. aureus	JP17134	RN4220 φNM1 ⍙terS SaPIbov1 tst::tetM	This study
E. coli	DC10B	mcrA Δ(mrr-hsdRMS-mcrBC) φ80lacZΔM15 ΔlacX74 recA1 araD139 Δ(ara-leu)7697 galU galK rpsL endA1 nupG Δdcm	(Schoenfelder et al., 2019)
E. coli	594	Laboratory strain derivative from K-12 ATCC10798
E. coli	C600	ATCC23724, NCIB10222, F- supE44 lacY1 thr-1 leuB6 mcrA thi-1 rfbD1 fhuA21
E. coli	JP16617	C600 𝝺 EcCICFT073 c1504-c1507::cat pJP2037	(Fillol-Salom et al., 2018)
E. coli	JPX	594 φ80 EcCICFT073 c1504-c1507::cat pJP2037	(Fillol-Salom et al., 2018)
E. coli	JP17091	594 φ80 ∆cosN	(Ibarra-Chavez et al., 2020)
E. coli	JP17094	JP17091 EcCICFT073 c1504-c1507::cat pJP2037	(Ibarra-Chavez et al., 2020)
E. coli	JP19515	C600 𝝺 ∆cosN	This study
E. coli	RIC479	JP19515 EcCICFT073 c1504-c1507::cat pJP2037	This study
E. coli	RIC475	JP17091 EcCICFT073 c1498-c1501::PfhuD2-melA c1504-c1507::cat pJP2037	This study
